# Supplementary material for: Photosynthesis, yield and raw material quality of sugarcane injured by multiple pests
Source: PeerJ. 2019 Jan 18;7:e6166. doi: 10.7717/peerj.6166 (PMC6340350; doi:10.7717/peerj.6166)
Supplement: File S2 [file peerj-07-6166-s002.xls]

## Sheet: Sheet1
Treatment	BLK	Diameter of stalk	Length of stalk	Yield (Fresh Weight)	Sucrose	Brix	Phenolic compounds in cane juice	Starch of cane juice	Photosyntesis - FEBRUARY	Photosyntesis - APRIL	Photosyntesis - JUNE	Photosyntesis - SEPTEMBER	Phenolics compounds of cane juice	Starch of cane juice
		cm	cm	t/ha	t of pol/ha	%	mg/dm³	ppm	µmol.m²/s	µmol.m²/s	µmol.m²/s	µmol.m²/s	mg/dm³	ppm
Sugacane borer	1	2.41067	279.64	130.667	26.0811	22.44	276.761	168.057	18.3	3.41	3.47	10.36	276.761	168.057
Sugacane borer	2	2.40701	245.435	109.42	21.4464	21.83	416.032	67.3498	21.5	6.59	5.82	7.49	416.032	67.3498
Sugacane borer	3	2.43706	254.826	112.79	22.0166	21.62	414.413	70.1767	.	11.09	7.94	7.86	414.413	70.1767
Sugacane borer	4	2.46717	254.6	114.5	22.2703	21.83	286.478	217.527	.	10.53	6.59	11.7	286.478	217.527
Spittlebug	1	2.23733	234.68	102.767	20.8102	22.37	318.866	127.42	14.1	3.98	4.19	8.12	318.866	127.42
Spittlebug	2	2.30884	248.4	106.7	21.7668	22.58	501.053	242.261	14.9	13.97	4.67	8.12	501.053	242.261
Spittlebug	3	2.43847	271.08	114.033	22.9777	22.22	451.66	295.972	.	7.74	3.15	11.12	451.66	295.972
Spittlebug	4	2.28167	227.6	90.125	17.5924	21.72	321.296	224.947	.	8.87	7.18	5.12	321.296	224.947
Sugarcane Borer + Spittlebug	1	2.364	251.64	116	22.1792	21.69	375.547	101.625	14.7	4.04	6.01	11.21	375.547	101.625
Sugarcane Borer + Spittlebug	2	2.356	246.4	101.1	19.5932	22.1	501.862	169.117	12.7	13.02	12.37	8.08	501.862	169.117
Sugarcane Borer + Spittlebug	3	2.30732	240.64	93.9667	18.4175	22.61	276.761	111.166	.	13.37	5.38	7.77	276.761	111.166
Sugarcane Borer + Spittlebug	4	2.39739	255.208	113.09	21.4985	20.75	297.004	243.675	.	10.2	7.92	10.8	297.004	243.675
Control (caged)	1	2.604	279.52	135.433	27.2627	22.21	298.623	202.332	19.2	5.87	4.73	9.47	298.623	202.332
Control (caged)	2	2.48736	273.92	119.567	23.459	21.88	319.676	200.919	24.1	13.1	4.34	8.8	319.676	200.919
Control (caged)	3	2.46987	273.24	123.4	24.2604	21.84	352.065	258.516	.	11.23	6.5	11.17	352.065	258.516
Control (caged)	4	2.4	264.6	123.75	23.0299	21.01	318.057	199.859	.	18.37	9.19	9.81	318.057	199.859
